# Supplementary material for: Sustainable Synthesis, Antiproliferative and Acetylcholinesterase Inhibition of 1,4- and 1,2-Naphthoquinone Derivatives
Source: Molecules. 2023 Jan 27;28(3):1232. doi: 10.3390/molecules28031232 (PMC9919139; doi:10.3390/molecules28031232)
Supplement: Supplementary file 1 [file molecules-28-01232-s001.zip]

Archive with 1 entries (1 files):
- molecules-2170620-supplementary.pdf
